# Supplementary material for: Integrative Multi-Transcriptomic Uncovers Actionable Signatures and Drug Repurposing Candidates for ccRCC–Hypertension Comorbidity
Source: Cancers (Basel). 2026 Jul 14;18(14):2250. doi: 10.3390/cancers18142250 (PMC13406899; doi:10.3390/cancers18142250)
Supplement: Supplementary file 1 [file cancers-18-02250-s001.zip › Supplementary Table S1.xlsx]

## Sheet: Sheet1
Supplementary Table S1. Median expression values and interquartile ranges (IQRs) of the four hub genes in both tumor and solid tissue normal
Gene	Normal_Median_IQR	Tumor_Median_IQR	Near_zero_Normal	Near_zero_Tumor
CASR	11.38 (10.69–11.93)	3.25 (1.58–5.55)	0/72 (0.0%)	88/533 (16.5%)
KCNJ1	13.31 (12.75–13.71)	3.65 (2.47–5.16)	0/72 (0.0%)	11/533 (2.1%)
SCNN1G	11.99 (11.69–12.42)	1.81 (0.84–4.27)	0/72 (0.0%)	151/533 (28.3%)
WNK4	11.19 (10.53–11.65)	5.98 (4.60–7.32)	0/72 (0.0%)	1/533 (0.2%)
